# Supplementary material for: Mechanical Properties, Surface Assessment, and Structural Analysis of Functionalized CFRPs after Accelerated Weathering
Source: Polymers (Basel). 2021 Nov 24;13(23):4092. doi: 10.3390/polym13234092 (PMC8658828; doi:10.3390/polym13234092)
Supplement: Supplementary file 1 [file polymers-13-04092-s001.zip]

Archive with 1 entries (1 files):
- polymers-1444207-supplementary.pdf
